# Supplementary material for: Utilizing the transformer mechanism to predict cervical lymph node metastasis in patients with papillary thyroid carcinoma
Source: PLoS One. 2026 Apr 3;21(4):e0345937. doi: 10.1371/journal.pone.0345937 (PMC13048401; doi:10.1371/journal.pone.0345937)
Supplement: S2 Table — (XLSX) [file pone.0345937.s005.xlsx]

## Sheet: Sheet1
S2 Table. Computational complexity comparison of deep learning models
Model	Parameters (M)	GFLOPs*	Training Time per Fold (minutes)†	Inference Time (ms/image)‡	Peak GPU Memory (GB)§	Relative Efficiency Score¶
ViT (Proposed)	65.4	12.8	36.5 ± 1.8	16.8 ± 0.8	5.9 ± 0.3	1
ResNet101	44.5	7.6	20.8 ± 1.0	9.5 ± 0.5	4.6 ± 0.2	1.79
DenseNet169	14.1	3.4	16.2 ± 0.8	7.5 ± 0.4	5.0 ± 0.3	2.13
Inception V3	27.2	5.7	19.1 ± 1.0	8.7 ± 0.5	3.7 ± 0.2	2.31
GoogLeNet	6.6	1.5	13.7 ± 0.7	5.3 ± 0.3	3.1 ± 0.2	2.83
NOTE: *GFLOPs: Theoretical floating-point operations for one forward pass of a 224×224×3 image. †Training Time: Total wall-clock time for 80 epochs on the training set (350 images, batch size=32). Mean ± SD across 3 independent runs with different random seeds. ‡Inference Time: End-to-end latency measured on the external test set (102 images), including preprocessing. Reported as mean ± SD per im…
